# Supplementary material for: Poly(levodopa)-Modified β-(1 → 3)-D-Glucan Hydrogel Enriched with Triangle-Shaped Nanoparticles as a Biosafe Matrix with Enhanced Antibacterial Potential
Source: Molecules. 2026 Jan 3;31(1):181. doi: 10.3390/molecules31010181 (PMC13319943; doi:10.3390/molecules31010181)
Supplement: Supplementary file 1 [file molecules-31-00181-s001.zip]

Archive with 1 entries (1 files):
- molecules-4021781-supplementary.pdf
